# Supplementary material for: Decoding temporal heterogeneity in NSCLC through machine learning and prognostic model construction
Source: World J Surg Oncol. 2024 Jun 13;22:156. doi: 10.1186/s12957-024-03435-0 (PMC11170806; doi:10.1186/s12957-024-03435-0)
Supplement: Supplementary file 2 — Supplementary Material 2 [file 12957_2024_3435_MOESM2_ESM.xlsx]

## Sheet: Supplementary TableS2
ID	Sample ID	Stage
p1	NSC035	early
p2	NSC036	early
p3	NSC037	early
p4	NSC040	early
p5	LUNG_T06	early
p6	LUNG_T08	early
p7	LUNG_T09	early
p8	LUNG_T18	early
p9	LUNG_T19	early
p10	LUNG_T20	early
p11	LUNG_T25	early
p12	LUNG_T28	advanced
p13	LUNG_T30	early
p14	LUNG_T31	advanced
p15	LUNG_T34	early
p16	human_p1	advanced
p17	human_p2	advanced
p18	human_p3	advanced
p19	human_p4	early
p20	human_p5	advanced
p21	human_p6	early
p22	human_p7	advanced
