# Supplementary material for: Decoding temporal heterogeneity in NSCLC through machine learning and prognostic model construction
Source: World J Surg Oncol. 2024 Jun 13;22:156. doi: 10.1186/s12957-024-03435-0 (PMC11170806; doi:10.1186/s12957-024-03435-0)
Supplement: Supplementary file 3 — Supplementary Material 3 [file 12957_2024_3435_MOESM3_ESM.xlsx]

## Sheet: dataset1
dataset1_1	dataset1_2	dataset1_3	dataset1_4	dataset1_5	dataset1_6	dataset1_7
HN1	ROPN1L	HLA.DPB1	ASPG	RPL41	C4BPB	MDK
AQP3	C11orf97	GGTLC1	COX8C	RPS8	MFI2	H2AFV
GSTP1	C1orf194	CD74	LY6K	RPS12	FBXO32	CHCHD2
PPP1CA	FAM216B	HLA.DPA1	IGF2	RPS5	COL6A2	RAC1
LIMD2	C1orf158	HLA.DRA	CXXC5	RPS2	KRT19	FSTL1
LY6E	RIIAD1	SFTPC	XAGE2	RPL23A	COL6A1	CARHSP1
CCND1	C5orf49	DBI	SYT7	RPS9	PDZK1IP1	COL1A1
SLC25A39	TUBA4B	SELENBP1	ST8SIA6.AS1	RPL18	KRT18	CREB5
SDCCAG8	C9orf24	CLU	SYT8	RPLP0	FAM133A	FSCN1
IFT57	CAPSL	SFTA2	SPTSSA	SNHG8	TNFRSF21	VIM
TPM1	DYDC2	RPS26	PHACTR3	RPS15	GAPDH	CALD1
LAMTOR2	TEKT1	SLPI	EEF1D	SFTPA2	S100A2	PXDN
SNF8	CFAP126	PFN1	SERPINF1	RPL3	CDKN2A	PPIA
C9orf16	RP11.356K23.1	C4BPA	SLC2A3	ZFAS1	KIF6	CBX3
NDUFS8	MORN5	FOLR1	ALPP	EIF1	ITGA3	RPA3
MEX3A	CAPS	RNASE1	LMTK3	JUN	BIRC3	SEC61G
SLC9A3R2	FAM183A	JUND	SLC1A6	HPGD	ANO1	TMC5
PHLDA2	UGT2B17	NFIX	EFHD1	PDE4C	GADD45A	IFITM1
MARCKSL1	NLRP8	SLC34A2	IYD	RPLP1	SH3BGRL3	TOMM7
LDHB	EPPIN	SUSD2	C12orf56	PPP1R1B	HMGA1	LSM5
SUMO2	LRRC71	SFTPB	CTD.3220F14.1	PPM1N	FGFBP1	SMOC1
MRPS21	C9orf116	PIGR	CST6	RPL34	HLA.A	PERP
GPX4	CRISP2	AK1	RP11.857B24.5	RPS28	FAM3C	MCAM
PSMA7	TTC29	CST3	TRPM2.AS	SFTPA1	GPX3	CDKN2A
SLC52A2	SNTN	BLVRB	SPOCK2	RPL13A	KRT8	RPL37
NAPRT	C11orf88	CLIC3	C2orf54	RPS19	ITGAV	TSHZ2
PCBD1	RSPH1	PLA2G1B	TNNC2	ARIH1	SLC38A5	F2R
ACSL5	RP11.275I14.4	PEBP4	KCNMB2.AS1	RPS4Y1	TREM1	MARCKS
C17orf89	LINC01513	CD24	LCNL1	HEXIM1	SERPINB1	KDELR2
MAL2	GPR162	CYP4B1	TMEM165	GADD45B	AREG	PSMB9
NME1	C1orf189	C16orf89	DSG1.AS1	RPL10A	DSP	CRIP1
PODNL1	CCL15	CYB5A	BCAR4	TFPI	FAM83A	NNMT
CORO1B	LINC01571	HLA.DQA2	MYH9	CMB9.22P13.1	DSG2	RALA
NTS	RSPH9	HLA.DRB1	ZNF667.AS1	ASCC2	CIRBP.AS1	CRIP2
ISG15	CATSPERD	CA12	AC010969.1	ARNT2	TAP1	PTN
HSBP1L1	WDR38	BMP2	RP11.1057B8.2	IER2	HLA.B	KRT81
C5orf17	EFCAB1	DRAM1	LINC01608	BRD2	MET	OCIAD2
ANPEP	TPPP3	PNRC1	POLR2F	BAIAP2	CDA	CYCS
B3GNT7	AQP10	CPB2	TNNT3	RPS14	TRIM31	IL32
USMG5	AC013264.2	DAB2	VTCN1	EGR1	CCNA1	SUB1
HSPE1	CCDC74A	CXCL17	RIT2	RPL13	FYB	GJA1
AGR2	PZP	CA2	KLK7	SLC39A8	EREG	PCSK1N
PTGS2	DRC1	CLDN18	CLDN6	FAU	MYEOV	DPYSL3
TRIM8	ZNF474	GPX1	CNGB3	SNHG7	NBL1	FAM3B
WDR86	ENKUR	HLA.DQA1	CTNNA1	POLG2	ACTG1	NFE2L3
PRSS21	LRRC46	CD55	SLC30A2	RPL28	TM4SF1	BASP1
MRPL12	C22orf15	C1QA	CD7	RPL19	PVRL2	EIF3K
CHMP4B	C9orf135	RGS16	CASC9	NEK8	PLS3	STMN1
TSTA3	MAP3K19	TRAPPC1	UPK1B	RPL31	GPR183	PTMA
SNRPD1	RP11.395E19.6	DHCR24	PLEC	AGR3	FAM84B	CAMK2N1

## Sheet: dataset2
dataset2_1	dataset2_2	dataset2_3	dataset2_4
ZCCHC23	AJ009632.1	KMT5C	GPRC5A
VWC2L	AC120498.9	AC009084.2	FOLR3
VHLL	AC016734.2	P2RY6	MARCKSL1
TTLL8	LINC00885	HABP2	PWWP2B
TRAV24	HOXB9	NLRP5	AC093525.6
TMEM235	GPAT2	AP005131.6	SND1.IT1
TAS2R40	E2F1	AL355001.1	TPM1
TAS2R39	ACE2	AL121753.2	AL365181.2
SPART.AS1	LINC01237	AC146944.4	ATP1B1
SNTG1	Z99289.1	AC011825.4	CTSE
SNORA43	WNT8B	MT1G	AC124319.4
SNORA17B	WASIR1	FIBIN	EDAR
SELENOV	VSTM2A	FAM163A	EPHA2
SCRT2	VRTN	C3	SOX9
ROPN1	UNC5D	ZSWIM9	ZSWIM8.AS1
RNY4P34	TSPOAP1	Z68323.1	SLC9A3.AS1
RNY1P15	TRDJ3	WDR86.AS1	RNU6.163P
RNU6.994P	TMEM132D.AS1	TWNK	RNA5SP375
RN7SL8P	TGFB3.AS1	TAS2R13	PURPL
RN7SL88P	TEX36	SYT9	MIR219A1
RN7SL810P	TBC1D3B	SNORA48	LMO7DN.IT1
RN7SL792P	SPRR5	SLC39A12.AS1	LINC02289
RN7SL73P	SPATA1	RNU7.40P	LINC01605
RN7SL698P	SOX10	RNU7.190P	LINC01346
RN7SL690P	SOX1.OT	RNU6.334P	LINC00661
RN7SL68P	SNORD3C	RNU4.80P	LINC00399
RN7SL575P	SNORD3A	RN7SL717P	DSCR8
RN7SL526P	SNORD104	RN7SL372P	AP003062.1
RN7SL510P	SNORA81	RN7SKP8	AP001157.1
RN7SL47P	SNORA71E	POM121L2	AL627309.5
RN7SL471P	SLC7A3	OBP2A	AL512662.2
RN7SL432P	RNU6.858P	NPY5R	AL365214.2
RN7SL342P	RNU6.230P	MYL1	AL359075.2
RN7SL329P	RNU6.1308P	MLIP.AS1	AL162741.1
RN7SL284P	RNU2.44P	MIR548XHG	AL157414.1
RN7SL269P	RNF157.AS1	MIR5188	AL137077.2
RN7SL22P	RNA5SP409	MIR325HG	AL031666.1
RN7SL200P	RNA5SP125	LIPK	AC138035.1
RN7SL177P	RN7SL838P	LINC02544	AC132807.2
RN7SKP4	RN7SL791P	LINC02537	AC107068.1
RN7SKP213	RN7SL75P	LINC02460	AC104695.1
RN7SKP187	RN7SL74P	LINC02411	AC104581.4
RAX2	RN7SL655P	LINC02386	AC099778.1
PRAC1	RN7SL647P	LINC02361	AC093515.1
PICSAR	RN7SL443P	LINC02348	AC092447.5
PACRG.AS3	RN7SL375P	LINC02324	AC090952.2
OR8H2	RN7SL353P	LINC02315	AC090506.1
OR8D4	RN7SL268P	LINC02232	AC087286.1
OR2V2	RN7SL173P	LINC02218	AC074050.4
OR2L3	RN7SL16P	LINC01853	AC037459.3

## Sheet: dataset3
dataset3_1	dataset3_2	dataset3_3	dataset3_4	dataset3_5
CD74	CTSE	MIR205HG	CALCA	AL158210.1
HLA.DRB1	MUC5AC	NTRK2	MIR380	AC096773.1
HLA.DRA	DPCR1	IGFBP2	DAOA.AS1.2	AC008406.2
NPC2	S100P	CD9	AL359397.1	AC007250.1
SFTPB	PSCA	ATP1B3	AL136097.2	IFNL1
SFTPA2	CLDN18	GPC3	AL035665.1	KRT6C
SFTPA1	TSPAN8	PKP1	AC090517.3	TTTY13
NAPSA	TFF1	ALDH3A1	AC011509.1	OR52H1
HLA.DPA1	REG4	SOX2	HSP90B1	LINC01074
RNASE1	S100A6	CD44	NFKBIA	KDM4E
HLA.DRB5	MUC13	DST	BPIFA1	AP003072.4
CTSD	TM4SF4	MIAT	GFRA3	AC141930.1
SCGB3A2	TSPAN1	PRDX1	FGL1	AC090164.4
HLA.DQB1	LGALS4	ABCC5	HSPA1A	AC007556.1
CTSH	TCN1	AKR1C1	COLEC11	AC016629.3
TPT1	AGR2	KRT5	PTGS2	SPRR2G
LY6E	B2M	YBX1	SLC7A2	KRT16
SLC34A2	CEACAM5	MAGEA4	NAMPT	KRT6B
C16orf89	CLTB	PERP	LINC02156	RHCG
DLC1	LYZ	RAB6B	CPE	KRT6A
MTRNR2L12	TXNIP	AKR1C3	FOXA1	AC096746.1
FOLR1	DHRS9	SGK1	HSPA1B	FABP5
HLA.DPB1	CYP3A5	NFE2L2	KCNMB4	AC102941.1
DPP4	GSN	KRT19	BAALC	AC021785.1
SFTA2	S100A11	GPNMB	NPW	SBSN
LPCAT1	KLF6	KRT15	CCL20	LINC02229
SPINK5	MYL12A	TCF4	HSPA6	TRIM77
MGST1	SDCBP2	SLC2A1	FAM177A1	AC245052.7
PIGR	DUOX2	PGD	HSPA5	NDRG1
LMO3	CST3	GPX2	ODC1	CSTA
RPL13	LAMB3	AKR1C2	ASCL1	SLC2A1
WFDC2	VSIG1	ADAM23	RFPL4B	SPRR2E
CXCL14	VILL	CCNL1	BTG2	CNFN
GPRC5A	CAMK2N1	DSC3	BASP1	AC016550.2
FLNA	SH3BGRL3	MAP1B	LINC01419	SPRR2A
MGP	PLA2G10	TFRC	KLK12	RN7SL16P
SCGB3A1	LGALS3	FSCN1	IER5	AL391845.1
SELENOP	KLF2	GJA1	BPIFB2	MIR4445
RPL41	LPCAT4	LMO4	TCIM	SPRR1B
HOPX	S100A14	MARCKS	CEMIP	AJ011931.1
FAM20A	MYBPC1	TP63	SLC12A2	KRT14
CYP2B6	SPINK4	AP2M1	CXCL8	AC074389.1
PAG1	VSIG2	FZD7	NCOA7	AC104012.1
NRGN	GALNT5	FBN2	GSTA2	LYPD3
MUC5B	ANXA10	PFN2	TFF3	SDR9C7
AQP3	BCAS1	ARHGEF26	SERPINF1	CSTB
AL162377.2	PLAC8	WWTR1	CRYAB	AC124319.3
AC096631.1	CAPN8	DSG3	SEC11C	AP003117.2
AC073964.1	HLA.B	ADH7	GOT1	GJB2
IGLV11.55	GLUL	ATP2B1	RHOB	IL1RN
