# Supplementary material for: Decoding temporal heterogeneity in NSCLC through machine learning and prognostic model construction
Source: World J Surg Oncol. 2024 Jun 13;22:156. doi: 10.1186/s12957-024-03435-0 (PMC11170806; doi:10.1186/s12957-024-03435-0)
Supplement: Supplementary file 4 — Supplementary Material 4 [file 12957_2024_3435_MOESM4_ESM.xlsx]

## Sheet: Supplementary TableS2
HN1
AQP3
GSTP1
PPP1CA
LIMD2
LY6E
CCND1
C9orf16
NDUFS8
PHLDA2
MARCKSL1
LDHB
SUMO2
MRPS21
GPX4
SLC52A2
C17orf89
CORO1B
ISG15
HSPE1
AGR2
PTGS2
CHMP4B
CAPS
HLA.DPB1
GGTLC1
CD74
HLA.DPA1
HLA.DRA
SFTPC
DBI
SELENBP1
CLU
SLPI
C4BPA
FOLR1
RNASE1
NFIX
SFTPB
PEBP4
CD24
CYP4B1
C16orf89
CYB5A
HLA.DRB1
DRAM1
PNRC1
CXCL17
CLDN18
GPX1
HLA.DQA1
CD55
RGS16
DHCR24
EEF1D
MYH9
POLR2F
CTNNA1
SFTPA2
ZFAS1
EIF1
HPGD
PDE4C
SFTPA1
GADD45B
CMB9.22P13.1
ASCC2
SLC39A8
FAU
FBXO32
KRT19
KRT18
GAPDH
ITGA3
SH3BGRL3
KRT8
AREG
DSP
DSG2
MET
EREG
TM4SF1
PVRL2
MDK
CHCHD2
RAC1
COL1A1
PPIA
PERP
KDELR2
NNMT
OCIAD2
EIF3K
NPC2
NAPSA
HLA.DRB5
CTSD
SCGB3A2
TPT1
LPCAT1
SPINK5
GPRC5A
FLNA
NRGN
S100P
S100A6
TM4SF4
LGALS4
B2M
CEACAM5
CLTB
GSN
S100A11
PLA2G10
LGALS3
S100A14
CAPN8
GLUL
IGFBP2
CD9
ATP1B3
PRDX1
AKR1C3
CPE
ODC1
IER5
TCIM
CXCL8
RHOB
FABP5
NDRG1
CSTB
C3
ATP1B1
EPHA2
SOX9
