# Supplementary material for: Decoding temporal heterogeneity in NSCLC through machine learning and prognostic model construction
Source: World J Surg Oncol. 2024 Jun 13;22:156. doi: 10.1186/s12957-024-03435-0 (PMC11170806; doi:10.1186/s12957-024-03435-0)
Supplement: Supplementary file 5 — Supplementary Material 5 [file 12957_2024_3435_MOESM5_ESM.xlsx]

## Sheet: Lasso
	Gene or feature	coef
1	Intercept value	0.573531
2	GGTLC1	-0.007987
3	SLPI	0.000194
4	SFTPB	-0.002589
5	CXCL17	-0.013
6	POLR2F	-0.0063
7	KRT18	0.0034311
8	CHCHD2	0.0011054
9	GPRC5A	0.0012522
